# Supplementary material for: Consumers’ Perception and Preference for the Consumption of Wild Game Meat among Adults in Poland
Source: Foods. 2022 Mar 14;11(6):830. doi: 10.3390/foods11060830 (PMC8954458; doi:10.3390/foods11060830)
Supplement: Supplementary file 1 [file foods-11-00830-s001.zip]

Archive with 1 entries (1 files):
- foods-1629248-supplementary.pdf
